# Supplementary material for: Knowledge, Attitudes, and Practices Toward Self-Medication Among Pharmacy Undergraduates in Penang, Malaysia: A Cross-Sectional Study
Source: Pharmacy (Basel). 2025 Jun 2;13(3):79. doi: 10.3390/pharmacy13030079 (PMC12197184; doi:10.3390/pharmacy13030079)
Supplement: Supplementary file 1 [file pharmacy-13-00079-s001.zip]

Archive with 1 entries (1 files):
- pharmacy-3638917-supplementary.pdf
